# Supplementary material for: In Vitro and In Silico Evaluation of Anticholinesterase and Antidiabetic Effects of Furanolabdanes and Other Constituents from Graptophyllum pictum (Linn.) Griffith
Source: Molecules. 2023 Jun 16;28(12):4802. doi: 10.3390/molecules28124802 (PMC10304387; doi:10.3390/molecules28124802)
Supplement: Supplementary file 1 [file molecules-28-04802-s001.zip]

Archive with 1 entries (1 files):
- molecules-2402975-supplementary.pdf
